# Supplementary material for: Password authenticated key exchange-based on Kyber for mobile devices
Source: PeerJ Comput Sci. 2024 Mar 29;10:e1960. doi: 10.7717/peerj-cs.1960 (PMC11042030; doi:10.7717/peerj-cs.1960)
Supplement: Supplemental Information 1 [file peerj-cs-10-1960-s001.zip]

Archive with 166 entries (113 files):
- kyberPAKE-raw-data/
- kyberPAKE-raw-data/desktop.ini
- kyberPAKE-raw-data/Kyber-PAKE-C/
- kyberPAKE-raw-data/Kyber-PAKE-C/desktop.ini
- kyberPAKE-raw-data/Kyber-PAKE-C/Kyber-PAKE-C-main/
- kyberPAKE-raw-data/Kyber-PAKE-C/Kyber-PAKE-C-main/aes256ctr.c
- kyberPAKE-raw-data/Kyber-PAKE-C/Kyber-PAKE-C-main/aes256ctr.h
- kyberPAKE-raw-data/Kyber-PAKE-C/Kyber-PAKE-C-main/api.h
- kyberPAKE-raw-data/Kyber-PAKE-C/Kyber-PAKE-C-main/cbd.c
- kyberPAKE-raw-data/Kyber-PAKE-C/Kyber-PAKE-C-main/cbd.h
- kyberPAKE-raw-data/Kyber-PAKE-C/Kyber-PAKE-C-main/CMakeLists.txt
- kyberPAKE-raw-data/Kyber-PAKE-C/Kyber-PAKE-C-main/cpucycles.c
- kyberPAKE-raw-data/Kyber-PAKE-C/Kyber-PAKE-C-main/cpucycles.h
- kyberPAKE-raw-data/Kyber-PAKE-C/Kyber-PAKE-C-main/desktop.ini
- kyberPAKE-raw-data/Kyber-PAKE-C/Kyber-PAKE-C-main/fips202.c
- kyberPAKE-raw-data/Kyber-PAKE-C/Kyber-PAKE-C-main/fips202.h
- kyberPAKE-raw-data/Kyber-PAKE-C/Kyber-PAKE-C-main/indcpa.c
- kyberPAKE-raw-data/Kyber-PAKE-C/Kyber-PAKE-C-main/indcpa.h
- kyberPAKE-raw-data/Kyber-PAKE-C/Kyber-PAKE-C-main/kyber-pake.c
- kyberPAKE-raw-data/Kyber-PAKE-C/Kyber-PAKE-C-main/kyber-pake.h
- kyberPAKE-raw-data/Kyber-PAKE-C/Kyber-PAKE-C-main/Makefile
- kyberPAKE-raw-data/Kyber-PAKE-C/Kyber-PAKE-C-main/ntt.c
- kyberPAKE-raw-data/Kyber-PAKE-C/Kyber-PAKE-C-main/ntt.h
- kyberPAKE-raw-data/Kyber-PAKE-C/Kyber-PAKE-C-main/params.h
- kyberPAKE-raw-data/Kyber-PAKE-C/Kyber-PAKE-C-main/poly.c
- kyberPAKE-raw-data/Kyber-PAKE-C/Kyber-PAKE-C-main/poly.h
- kyberPAKE-raw-data/Kyber-PAKE-C/Kyber-PAKE-C-main/polyvec.c
- kyberPAKE-raw-data/Kyber-PAKE-C/Kyber-PAKE-C-main/polyvec.h
- kyberPAKE-raw-data/Kyber-PAKE-C/Kyber-PAKE-C-main/PQCgenKAT_kem.c
- kyberPAKE-raw-data/Kyber-PAKE-C/Kyber-PAKE-C-main/randombytes.c
- kyberPAKE-raw-data/Kyber-PAKE-C/Kyber-PAKE-C-main/randombytes.h
- kyberPAKE-raw-data/Kyber-PAKE-C/Kyber-PAKE-C-main/README.md
- kyberPAKE-raw-data/Kyber-PAKE-C/Kyber-PAKE-C-main/reduce.c
- kyberPAKE-raw-data/Kyber-PAKE-C/Kyber-PAKE-C-main/reduce.h
- kyberPAKE-raw-data/Kyber-PAKE-C/Kyber-PAKE-C-main/rng.c
- kyberPAKE-raw-data/Kyber-PAKE-C/Kyber-PAKE-C-main/rng.h
- kyberPAKE-raw-data/Kyber-PAKE-C/Kyber-PAKE-C-main/sha2.h
- kyberPAKE-raw-data/Kyber-PAKE-C/Kyber-PAKE-C-main/sha256.c
- kyberPAKE-raw-data/Kyber-PAKE-C/Kyber-PAKE-C-main/sha512.c
- kyberPAKE-raw-data/Kyber-PAKE-C/Kyber-PAKE-C-main/speed_print.c
- kyberPAKE-raw-data/Kyber-PAKE-C/Kyber-PAKE-C-main/speed_print.h
- kyberPAKE-raw-data/Kyber-PAKE-C/Kyber-PAKE-C-main/symmetric-aes.c
- kyberPAKE-raw-data/Kyber-PAKE-C/Kyber-PAKE-C-main/symmetric-shake.c
- kyberPAKE-raw-data/Kyber-PAKE-C/Kyber-PAKE-C-main/symmetric.h
- kyberPAKE-raw-data/Kyber-PAKE-C/Kyber-PAKE-C-main/test_kyber.c
- kyberPAKE-raw-data/Kyber-PAKE-C/Kyber-PAKE-C-main/test_speed.c
- kyberPAKE-raw-data/Kyber-PAKE-C/Kyber-PAKE-C-main/verify.c
- kyberPAKE-raw-data/Kyber-PAKE-C/Kyber-PAKE-C-main/verify.h
- kyberPAKE-raw-data/Kyber-PAKE-Java/
- kyberPAKE-raw-data/Kyber-PAKE-Java/desktop.ini
- kyberPAKE-raw-data/Kyber-PAKE-Java/Kyber-PAKE-Mobile-main/
- kyberPAKE-raw-data/Kyber-PAKE-Java/Kyber-PAKE-Mobile-main/.github/
- kyberPAKE-raw-data/Kyber-PAKE-Java/Kyber-PAKE-Mobile-main/.github/workflows/
- kyberPAKE-raw-data/Kyber-PAKE-Java/Kyber-PAKE-Mobile-main/.github/workflows/gradle-publish.yml
- kyberPAKE-raw-data/Kyber-PAKE-Java/Kyber-PAKE-Mobile-main/.gitignore
- kyberPAKE-raw-data/Kyber-PAKE-Java/Kyber-PAKE-Mobile-main/.idea/
- kyberPAKE-raw-data/Kyber-PAKE-Java/Kyber-PAKE-Mobile-main/.idea/.gitignore
- kyberPAKE-raw-data/Kyber-PAKE-Java/Kyber-PAKE-Mobile-main/.idea/.name
- kyberPAKE-raw-data/Kyber-PAKE-Java/Kyber-PAKE-Mobile-main/.idea/compiler.xml
- kyberPAKE-raw-data/Kyber-PAKE-Java/Kyber-PAKE-Mobile-main/.idea/gradle.xml
- kyberPAKE-raw-data/Kyber-PAKE-Java/Kyber-PAKE-Mobile-main/.idea/misc.xml
- kyberPAKE-raw-data/Kyber-PAKE-Java/Kyber-PAKE-Mobile-main/.idea/vcs.xml
- kyberPAKE-raw-data/Kyber-PAKE-Java/Kyber-PAKE-Mobile-main/app/
- kyberPAKE-raw-data/Kyber-PAKE-Java/Kyber-PAKE-Mobile-main/app/.gitignore
- kyberPAKE-raw-data/Kyber-PAKE-Java/Kyber-PAKE-Mobile-main/app/build.gradle
- kyberPAKE-raw-data/Kyber-PAKE-Java/Kyber-PAKE-Mobile-main/app/proguard-rules.pro
- kyberPAKE-raw-data/Kyber-PAKE-Java/Kyber-PAKE-Mobile-main/app/src/
- kyberPAKE-raw-data/Kyber-PAKE-Java/Kyber-PAKE-Mobile-main/app/src/androidTest/
- kyberPAKE-raw-data/Kyber-PAKE-Java/Kyber-PAKE-Mobile-main/app/src/androidTest/java/
- kyberPAKE-raw-data/Kyber-PAKE-Java/Kyber-PAKE-Mobile-main/app/src/androidTest/java/com/
- kyberPAKE-raw-data/Kyber-PAKE-Java/Kyber-PAKE-Mobile-main/app/src/androidTest/java/com/sak/
- kyberPAKE-raw-data/Kyber-PAKE-Java/Kyber-PAKE-Mobile-main/app/src/androidTest/java/com/sak/kyberpake/
- kyberPAKE-raw-data/Kyber-PAKE-Java/Kyber-PAKE-Mobile-main/app/src/androidTest/java/com/sak/kyberpake/ExampleInstrumentedTest.java
- kyberPAKE-raw-data/Kyber-PAKE-Java/Kyber-PAKE-Mobile-main/app/src/main/
- kyberPAKE-raw-data/Kyber-PAKE-Java/Kyber-PAKE-Mobile-main/app/src/main/AndroidManifest.xml
- kyberPAKE-raw-data/Kyber-PAKE-Java/Kyber-PAKE-Mobile-main/app/src/main/java/
- kyberPAKE-raw-data/Kyber-PAKE-Java/Kyber-PAKE-Mobile-main/app/src/main/java/com/
- kyberPAKE-raw-data/Kyber-PAKE-Java/Kyber-PAKE-Mobile-main/app/src/main/java/com/sak/
- kyberPAKE-raw-data/Kyber-PAKE-Java/Kyber-PAKE-Mobile-main/app/src/main/java/com/sak/MainActivity.java
- kyberPAKE-raw-data/Kyber-PAKE-Java/Kyber-PAKE-Mobile-main/app/src/main/res/
- kyberPAKE-raw-data/Kyber-PAKE-Java/Kyber-PAKE-Mobile-main/app/src/main/res/drawable/
- kyberPAKE-raw-data/Kyber-PAKE-Java/Kyber-PAKE-Mobile-main/app/src/main/res/drawable-v24/
- kyberPAKE-raw-data/Kyber-PAKE-Java/Kyber-PAKE-Mobile-main/app/src/main/res/drawable-v24/ic_launcher_foreground.xml
- kyberPAKE-raw-data/Kyber-PAKE-Java/Kyber-PAKE-Mobile-main/app/src/main/res/drawable/ic_launcher_background.xml
- kyberPAKE-raw-data/Kyber-PAKE-Java/Kyber-PAKE-Mobile-main/app/src/main/res/layout/
- kyberPAKE-raw-data/Kyber-PAKE-Java/Kyber-PAKE-Mobile-main/app/src/main/res/layout/activity_main.xml
- kyberPAKE-raw-data/Kyber-PAKE-Java/Kyber-PAKE-Mobile-main/app/src/main/res/mipmap-anydpi-v26/
- kyberPAKE-raw-data/Kyber-PAKE-Java/Kyber-PAKE-Mobile-main/app/src/main/res/mipmap-anydpi-v26/ic_launcher.xml
- kyberPAKE-raw-data/Kyber-PAKE-Java/Kyber-PAKE-Mobile-main/app/src/main/res/mipmap-anydpi-v26/ic_launcher_round.xml
- kyberPAKE-raw-data/Kyber-PAKE-Java/Kyber-PAKE-Mobile-main/app/src/main/res/mipmap-hdpi/
- kyberPAKE-raw-data/Kyber-PAKE-Java/Kyber-PAKE-Mobile-main/app/src/main/res/mipmap-hdpi/ic_launcher.webp
- kyberPAKE-raw-data/Kyber-PAKE-Java/Kyber-PAKE-Mobile-main/app/src/main/res/mipmap-hdpi/ic_launcher_round.webp
- kyberPAKE-raw-data/Kyber-PAKE-Java/Kyber-PAKE-Mobile-main/app/src/main/res/mipmap-mdpi/
- kyberPAKE-raw-data/Kyber-PAKE-Java/Kyber-PAKE-Mobile-main/app/src/main/res/mipmap-mdpi/ic_launcher.webp
- kyberPAKE-raw-data/Kyber-PAKE-Java/Kyber-PAKE-Mobile-main/app/src/main/res/mipmap-mdpi/ic_launcher_round.webp
- kyberPAKE-raw-data/Kyber-PAKE-Java/Kyber-PAKE-Mobile-main/app/src/main/res/mipmap-xhdpi/
- kyberPAKE-raw-data/Kyber-PAKE-Java/Kyber-PAKE-Mobile-main/app/src/main/res/mipmap-xhdpi/ic_launcher.webp
- kyberPAKE-raw-data/Kyber-PAKE-Java/Kyber-PAKE-Mobile-main/app/src/main/res/mipmap-xhdpi/ic_launcher_round.webp
- kyberPAKE-raw-data/Kyber-PAKE-Java/Kyber-PAKE-Mobile-main/app/src/main/res/mipmap-xxhdpi/
- kyberPAKE-raw-data/Kyber-PAKE-Java/Kyber-PAKE-Mobile-main/app/src/main/res/mipmap-xxhdpi/ic_launcher.webp
- kyberPAKE-raw-data/Kyber-PAKE-Java/Kyber-PAKE-Mobile-main/app/src/main/res/mipmap-xxhdpi/ic_launcher_round.webp
- kyberPAKE-raw-data/Kyber-PAKE-Java/Kyber-PAKE-Mobile-main/app/src/main/res/mipmap-xxxhdpi/
- kyberPAKE-raw-data/Kyber-PAKE-Java/Kyber-PAKE-Mobile-main/app/src/main/res/mipmap-xxxhdpi/ic_launcher.webp
- kyberPAKE-raw-data/Kyber-PAKE-Java/Kyber-PAKE-Mobile-main/app/src/main/res/mipmap-xxxhdpi/ic_launcher_round.webp
- kyberPAKE-raw-data/Kyber-PAKE-Java/Kyber-PAKE-Mobile-main/app/src/main/res/values/
- kyberPAKE-raw-data/Kyber-PAKE-Java/Kyber-PAKE-Mobile-main/app/src/main/res/values-night/
- kyberPAKE-raw-data/Kyber-PAKE-Java/Kyber-PAKE-Mobile-main/app/src/main/res/values-night/themes.xml
- kyberPAKE-raw-data/Kyber-PAKE-Java/Kyber-PAKE-Mobile-main/app/src/main/res/values/colors.xml
- kyberPAKE-raw-data/Kyber-PAKE-Java/Kyber-PAKE-Mobile-main/app/src/main/res/values/strings.xml
- kyberPAKE-raw-data/Kyber-PAKE-Java/Kyber-PAKE-Mobile-main/app/src/main/res/values/themes.xml
- kyberPAKE-raw-data/Kyber-PAKE-Java/Kyber-PAKE-Mobile-main/build.gradle
- kyberPAKE-raw-data/Kyber-PAKE-Java/Kyber-PAKE-Mobile-main/desktop.ini
- kyberPAKE-raw-data/Kyber-PAKE-Java/Kyber-PAKE-Mobile-main/gradle/
- kyberPAKE-raw-data/Kyber-PAKE-Java/Kyber-PAKE-Mobile-main/gradle.properties
- kyberPAKE-raw-data/Kyber-PAKE-Java/Kyber-PAKE-Mobile-main/gradlew
- kyberPAKE-raw-data/Kyber-PAKE-Java/Kyber-PAKE-Mobile-main/gradlew.bat
- kyberPAKE-raw-data/Kyber-PAKE-Java/Kyber-PAKE-Mobile-main/gradle/wrapper/
- kyberPAKE-raw-data/Kyber-PAKE-Java/Kyber-PAKE-Mobile-main/gradle/wrapper/gradle-wrapper.jar
- kyberPAKE-raw-data/Kyber-PAKE-Java/Kyber-PAKE-Mobile-main/gradle/wrapper/gradle-wrapper.properties
- kyberPAKE-raw-data/Kyber-PAKE-Java/Kyber-PAKE-Mobile-main/KyberPake/
- kyberPAKE-raw-data/Kyber-PAKE-Java/Kyber-PAKE-Mobile-main/KyberPake/.gitignore
- kyberPAKE-raw-data/Kyber-PAKE-Java/Kyber-PAKE-Mobile-main/KyberPake/build.gradle
- kyberPAKE-raw-data/Kyber-PAKE-Java/Kyber-PAKE-Mobile-main/KyberPake/consumer-rules.pro
- kyberPAKE-raw-data/Kyber-PAKE-Java/Kyber-PAKE-Mobile-main/KyberPake/proguard-rules.pro
- kyberPAKE-raw-data/Kyber-PAKE-Java/Kyber-PAKE-Mobile-main/KyberPake/src/
- kyberPAKE-raw-data/Kyber-PAKE-Java/Kyber-PAKE-Mobile-main/KyberPake/src/androidTest/
- kyberPAKE-raw-data/Kyber-PAKE-Java/Kyber-PAKE-Mobile-main/KyberPake/src/androidTest/java/
- kyberPAKE-raw-data/Kyber-PAKE-Java/Kyber-PAKE-Mobile-main/KyberPake/src/androidTest/java/com/
- kyberPAKE-raw-data/Kyber-PAKE-Java/Kyber-PAKE-Mobile-main/KyberPake/src/androidTest/java/com/sak/
- kyberPAKE-raw-data/Kyber-PAKE-Java/Kyber-PAKE-Mobile-main/KyberPake/src/androidTest/java/com/sak/kyberpake/
- kyberPAKE-raw-data/Kyber-PAKE-Java/Kyber-PAKE-Mobile-main/KyberPake/src/androidTest/java/com/sak/kyberpake/ExampleInstrumentedTest.java
- kyberPAKE-raw-data/Kyber-PAKE-Java/Kyber-PAKE-Mobile-main/KyberPake/src/main/
- kyberPAKE-raw-data/Kyber-PAKE-Java/Kyber-PAKE-Mobile-main/KyberPake/src/main/AndroidManifest.xml
- kyberPAKE-raw-data/Kyber-PAKE-Java/Kyber-PAKE-Mobile-main/KyberPake/src/main/java/
- kyberPAKE-raw-data/Kyber-PAKE-Java/Kyber-PAKE-Mobile-main/KyberPake/src/main/java/com/
- kyberPAKE-raw-data/Kyber-PAKE-Java/Kyber-PAKE-Mobile-main/KyberPake/src/main/java/com/sak/
- kyberPAKE-raw-data/Kyber-PAKE-Java/Kyber-PAKE-Mobile-main/KyberPake/src/main/java/com/sak/kyberpake/
- kyberPAKE-raw-data/Kyber-PAKE-Java/Kyber-PAKE-Mobile-main/KyberPake/src/main/java/com/sak/kyberpake/Models/
- kyberPAKE-raw-data/Kyber-PAKE-Java/Kyber-PAKE-Mobile-main/KyberPake/src/main/java/com/sak/kyberpake/Models/DecodeC0.java
- kyberPAKE-raw-data/Kyber-PAKE-Java/Kyber-PAKE-Mobile-main/KyberPake/src/main/java/com/sak/kyberpake/Models/DecodeS0.java
- kyberPAKE-raw-data/Kyber-PAKE-Java/Kyber-PAKE-Mobile-main/KyberPake/src/main/java/com/sak/kyberpake/Models/PakeC0.java
- kyberPAKE-raw-data/Kyber-PAKE-Java/Kyber-PAKE-Mobile-main/KyberPake/src/main/java/com/sak/kyberpake/Models/PakeC1.java
- kyberPAKE-raw-data/Kyber-PAKE-Java/Kyber-PAKE-Mobile-main/KyberPake/src/main/java/com/sak/kyberpake/Models/PakeS0.java
- kyberPAKE-raw-data/Kyber-PAKE-Java/Kyber-PAKE-Mobile-main/KyberPake/src/main/java/com/sak/kyberpake/PakeParams.java
- kyberPAKE-raw-data/Kyber-PAKE-Java/Kyber-PAKE-Mobile-main/KyberPake/src/main/java/com/sak/kyberpake/Sources/
- kyberPAKE-raw-data/Kyber-PAKE-Java/Kyber-PAKE-Mobile-main/KyberPake/src/main/java/com/sak/kyberpake/Sources/kyber/
- kyberPAKE-raw-data/Kyber-PAKE-Java/Kyber-PAKE-Mobile-main/KyberPake/src/main/java/com/sak/kyberpake/Sources/KyberEncModel.java
- kyberPAKE-raw-data/Kyber-PAKE-Java/Kyber-PAKE-Mobile-main/KyberPake/src/main/java/com/sak/kyberpake/Sources/KyberKEM.java
- kyberPAKE-raw-data/Kyber-PAKE-Java/Kyber-PAKE-Mobile-main/KyberPake/src/main/java/com/sak/kyberpake/Sources/KyberPake.java
- kyberPAKE-raw-data/Kyber-PAKE-Java/Kyber-PAKE-Mobile-main/KyberPake/src/main/java/com/sak/kyberpake/Sources/kyber/ByteOps.java
- kyberPAKE-raw-data/Kyber-PAKE-Java/Kyber-PAKE-Mobile-main/KyberPake/src/main/java/com/sak/kyberpake/Sources/kyber/Indcpa.java
- kyberPAKE-raw-data/Kyber-PAKE-Java/Kyber-PAKE-Mobile-main/KyberPake/src/main/java/com/sak/kyberpake/Sources/kyber/KyberParams.java
- kyberPAKE-raw-data/Kyber-PAKE-Java/Kyber-PAKE-Mobile-main/KyberPake/src/main/java/com/sak/kyberpake/Sources/kyber/KyberUniformRandom.java
- kyberPAKE-raw-data/Kyber-PAKE-Java/Kyber-PAKE-Mobile-main/KyberPake/src/main/java/com/sak/kyberpake/Sources/kyber/Ntt.java
- kyberPAKE-raw-data/Kyber-PAKE-Java/Kyber-PAKE-Mobile-main/KyberPake/src/main/java/com/sak/kyberpake/Sources/kyber/Poly.java
- kyberPAKE-raw-data/Kyber-PAKE-Java/Kyber-PAKE-Mobile-main/KyberPake/src/main/java/com/sak/kyberpake/Sources/kyber/UnpackedCipherText.java
- kyberPAKE-raw-data/Kyber-PAKE-Java/Kyber-PAKE-Mobile-main/KyberPake/src/main/java/com/sak/kyberpake/Sources/kyber/UnpackedPublicKey.java
- kyberPAKE-raw-data/Kyber-PAKE-Java/Kyber-PAKE-Mobile-main/KyberPake/src/main/java/com/sak/kyberpake/Sources/Util.java
- kyberPAKE-raw-data/Kyber-PAKE-Java/Kyber-PAKE-Mobile-main/KyberPake/src/test/
- kyberPAKE-raw-data/Kyber-PAKE-Java/Kyber-PAKE-Mobile-main/KyberPake/src/test/java/
- kyberPAKE-raw-data/Kyber-PAKE-Java/Kyber-PAKE-Mobile-main/KyberPake/src/test/java/com/
- kyberPAKE-raw-data/Kyber-PAKE-Java/Kyber-PAKE-Mobile-main/KyberPake/src/test/java/com/sak/
- kyberPAKE-raw-data/Kyber-PAKE-Java/Kyber-PAKE-Mobile-main/KyberPake/src/test/java/com/sak/kyberpake/
- kyberPAKE-raw-data/Kyber-PAKE-Java/Kyber-PAKE-Mobile-main/KyberPake/src/test/java/com/sak/kyberpake/ExampleUnitTest.java
- kyberPAKE-raw-data/Kyber-PAKE-Java/Kyber-PAKE-Mobile-main/README.md
- kyberPAKE-raw-data/Kyber-PAKE-Java/Kyber-PAKE-Mobile-main/settings.gradle
