# Supplementary material for: Password authenticated key exchange-based on Kyber for mobile devices
Source: PeerJ Comput Sci. 2024 Mar 29;10:e1960. doi: 10.7717/peerj-cs.1960 (PMC11042030; doi:10.7717/peerj-cs.1960)
Supplement: Supplemental Information 1 [file peerj-cs-10-1960-s001.zip › kyberPAKE-raw-data/Kyber-PAKE-C/Kyber-PAKE-C-main/cbd.c]

#include <stdint.h>
#include "params.h"
#include "cbd.h"

/*************************************************
* Name:        load32_littleendian
*
* Description: load 4 bytes into a 32-bit integer
*              in little-endian order
*
* Arguments:   - const uint8_t *x: pointer to input byte array
*
* Returns 32-bit unsigned integer loaded from x
**************************************************/
static uint32_t load32_littleendian(const uint8_t x[4])
{
  uint32_t r;
  r  = (uint32_t)x[0];
  r |= (uint32_t)x[1] << 8;
  r |= (uint32_t)x[2] << 16;
  r |= (uint32_t)x[3] << 24;
  return r;
}

/*************************************************
* Name:        load24_littleendian
*
* Description: load 3 bytes into a 32-bit integer
*              in little-endian order.
*              This function is only needed for Kyber-512
*
* Arguments:   - const uint8_t *x: pointer to input byte array
*
* Returns 32-bit unsigned integer loaded from x (most significant byte is zero)
**************************************************/
#if KYBER_ETA1 == 3
static uint32_t load24_littleendian(const uint8_t x[3])
{
  uint32_t r;
  r  = (uint32_t)x[0];
  r |= (uint32_t)x[1] << 8;
  r |= (uint32_t)x[2] << 16;
  return r;
}
#endif


/*************************************************
* Name:        cbd2
*
* Description: Given an array of uniformly random bytes, compute
*              polynomial with coefficients distributed according to
*              a centered binomial distribution with parameter eta=2
*
* Arguments:   - poly *r: pointer to output polynomial
*              - const uint8_t *buf: pointer to input byte array
**************************************************/
static void cbd2(poly *r, const uint8_t buf[2*KYBER_N/4])
{
  unsigned int i,j;
  uint32_t t,d;
  int16_t a,b;

  for(i=0;i<KYBER_N/8;i++) {
    t  = load32_littleendian(buf+4*i);
    d  = t & 0x55555555;
    d += (t>>1) & 0x55555555;

    for(j=0;j<8;j++) {
      a = (d >> (4*j+0)) & 0x3;
      b = (d >> (4*j+2)) & 0x3;
      r->coeffs[8*i+j] = a - b;
    }
  }
}

/*************************************************
* Name:        cbd3
*
* Description: Given an array of uniformly random bytes, compute
*              polynomial with coefficients distributed according to
*              a centered binomial distribution with parameter eta=3.
*              This function is only needed for Kyber-512
*
* Arguments:   - poly *r: pointer to output polynomial
*              - const uint8_t *buf: pointer to input byte array
**************************************************/
#if KYBER_ETA1 == 3
static void cbd3(poly *r, const uint8_t buf[3*KYBER_N/4])
{
  unsigned int i,j;
  uint32_t t,d;
  int16_t a,b;

  for(i=0;i<KYBER_N/4;i++) {
    t  = load24_littleendian(buf+3*i);
    d  = t & 0x00249249;
    d += (t>>1) & 0x00249249;
    d += (t>>2) & 0x00249249;

    for(j=0;j<4;j++) {
      a = (d >> (6*j+0)) & 0x7;
      b = (d >> (6*j+3)) & 0x7;
      r->coeffs[4*i+j] = a - b;
    }
  }
}
#endif

void poly_cbd_eta1(poly *r, const uint8_t buf[KYBER_ETA1*KYBER_N/4])
{
#if KYBER_ETA1 == 2
  cbd2(r, buf);
#elif KYBER_ETA1 == 3
  cbd3(r, buf);
#else
#error "This implementation requires eta1 in {2,3}"
#endif
}

void poly_cbd_eta2(poly *r, const uint8_t buf[KYBER_ETA2*KYBER_N/4])
{
#if KYBER_ETA2 == 2
  cbd2(r, buf);
#else
#error "This implementation requires eta2 = 2"
#endif
}
