# Supplementary material for: Password authenticated key exchange-based on Kyber for mobile devices
Source: PeerJ Comput Sci. 2024 Mar 29;10:e1960. doi: 10.7717/peerj-cs.1960 (PMC11042030; doi:10.7717/peerj-cs.1960)
Supplement: Supplemental Information 1 [file peerj-cs-10-1960-s001.zip › kyberPAKE-raw-data/Kyber-PAKE-C/Kyber-PAKE-C-main/cbd.h]

#ifndef CBD_H
#define CBD_H

#include <stdint.h>
#include "params.h"
#include "poly.h"

#define poly_cbd_eta1 KYBER_NAMESPACE(poly_cbd_eta1)
void poly_cbd_eta1(poly *r, const uint8_t buf[KYBER_ETA1*KYBER_N/4]);

#define poly_cbd_eta2 KYBER_NAMESPACE(poly_cbd_eta2)
void poly_cbd_eta2(poly *r, const uint8_t buf[KYBER_ETA2*KYBER_N/4]);

#endif
