# Supplementary material for: Password authenticated key exchange-based on Kyber for mobile devices
Source: PeerJ Comput Sci. 2024 Mar 29;10:e1960. doi: 10.7717/peerj-cs.1960 (PMC11042030; doi:10.7717/peerj-cs.1960)
Supplement: Supplemental Information 1 [file peerj-cs-10-1960-s001.zip › kyberPAKE-raw-data/Kyber-PAKE-C/Kyber-PAKE-C-main/cpucycles.c]

#include <stdint.h>
#include "cpucycles.h"

uint64_t cpucycles_overhead(void) {
  uint64_t t0, t1, overhead = -1LL;
  unsigned int i;

  for(i=0;i<100000;i++) {
    t0 = cpucycles();
    __asm__ volatile ("");
    t1 = cpucycles();
    if(t1 - t0 < overhead)
      overhead = t1 - t0;
  }

  return overhead;
}
