# Supplementary material for: Password authenticated key exchange-based on Kyber for mobile devices
Source: PeerJ Comput Sci. 2024 Mar 29;10:e1960. doi: 10.7717/peerj-cs.1960 (PMC11042030; doi:10.7717/peerj-cs.1960)
Supplement: Supplemental Information 1 [file peerj-cs-10-1960-s001.zip › kyberPAKE-raw-data/Kyber-PAKE-C/Kyber-PAKE-C-main/cpucycles.h]

#ifndef CPUCYCLES_H
#define CPUCYCLES_H

#include <stdint.h>

#ifdef USE_RDPMC  /* Needs echo 2 > /sys/devices/cpu/rdpmc */

static inline uint64_t cpucycles(void) {
  const uint32_t ecx = (1U << 30) + 1;
  uint64_t result;

  __asm__ volatile ("rdpmc; shlq $32,%%rdx; orq %%rdx,%%rax"
    : "=a" (result) : "c" (ecx) : "rdx");

  return result;
}

#else

static inline uint64_t cpucycles(void) {
  uint64_t result;

  __asm__ volatile ("rdtsc; shlq $32,%%rdx; orq %%rdx,%%rax"
    : "=a" (result) : : "%rdx");

  return result;
}

#endif

uint64_t cpucycles_overhead(void);

#endif
