# Supplementary material for: Password authenticated key exchange-based on Kyber for mobile devices
Source: PeerJ Comput Sci. 2024 Mar 29;10:e1960. doi: 10.7717/peerj-cs.1960 (PMC11042030; doi:10.7717/peerj-cs.1960)
Supplement: Supplemental Information 1 [file peerj-cs-10-1960-s001.zip › kyberPAKE-raw-data/Kyber-PAKE-C/Kyber-PAKE-C-main/ntt.h]

#ifndef NTT_H
#define NTT_H

#include <stdint.h>
#include "params.h"

#define zetas KYBER_NAMESPACE(zetas)
extern const int16_t zetas[128];

#define ntt KYBER_NAMESPACE(ntt)
void ntt(int16_t poly[256]);

#define invntt KYBER_NAMESPACE(invntt)
void invntt(int16_t poly[256]);

#define basemul KYBER_NAMESPACE(basemul)
void basemul(int16_t r[2], const int16_t a[2], const int16_t b[2], int16_t zeta);

#endif
