# Supplementary material for: Password authenticated key exchange-based on Kyber for mobile devices
Source: PeerJ Comput Sci. 2024 Mar 29;10:e1960. doi: 10.7717/peerj-cs.1960 (PMC11042030; doi:10.7717/peerj-cs.1960)
Supplement: Supplemental Information 1 [file peerj-cs-10-1960-s001.zip › kyberPAKE-raw-data/Kyber-PAKE-C/Kyber-PAKE-C-main/poly.c]

#include <stdint.h>
#include "params.h"
#include "poly.h"
#include "ntt.h"
#include "reduce.h"
#include "cbd.h"
#include "symmetric.h"

/*************************************************
* Name:        poly_compress
*
* Description: Compression and subsequent serialization of a polynomial
*
* Arguments:   - uint8_t *r: pointer to output byte array
*                            (of length KYBER_POLYCOMPRESSEDBYTES)
*              - const poly *a: pointer to input polynomial
**************************************************/
void poly_compress(uint8_t r[KYBER_POLYCOMPRESSEDBYTES], const poly *a)
{
  unsigned int i,j;
  int16_t u;
  uint8_t t[8];

#if (KYBER_POLYCOMPRESSEDBYTES == 128)
  for(i=0;i<KYBER_N/8;i++) {
    for(j=0;j<8;j++) {
      // map to positive standard representatives
      u  = a->coeffs[8*i+j];
      u += (u >> 15) & KYBER_Q;
      t[j] = ((((uint16_t)u << 4) + KYBER_Q/2)/KYBER_Q) & 15;
    }

    r[0] = t[0] | (t[1] << 4);
    r[1] = t[2] | (t[3] << 4);
    r[2] = t[4] | (t[5] << 4);
    r[3] = t[6] | (t[7] << 4);
    r += 4;
  }
#elif (KYBER_POLYCOMPRESSEDBYTES == 160)
  for(i=0;i<KYBER_N/8;i++) {
    for(j=0;j<8;j++) {
      // map to positive standard representatives
      u  = a->coeffs[8*i+j];
      u += (u >> 15) & KYBER_Q;
      t[j] = ((((uint32_t)u << 5) + KYBER_Q/2)/KYBER_Q) & 31;
    }

    r[0] = (t[0] >> 0) | (t[1] << 5);
    r[1] = (t[1] >> 3) | (t[2] << 2) | (t[3] << 7);
    r[2] = (t[3] >> 1) | (t[4] << 4);
    r[3] = (t[4] >> 4) | (t[5] << 1) | (t[6] << 6);
    r[4] = (t[6] >> 2) | (t[7] << 3);
    r += 5;
  }
#else
#error "KYBER_POLYCOMPRESSEDBYTES needs to be in {128, 160}"
#endif
}

/*************************************************
* Name:        poly_decompress
*
* Description: De-serialization and subsequent decompression of a polynomial;
*              approximate inverse of poly_compress
*
* Arguments:   - poly *r: pointer to output polynomial
*              - const uint8_t *a: pointer to input byte array
*                                  (of length KYBER_POLYCOMPRESSEDBYTES bytes)
**************************************************/
void poly_decompress(poly *r, const uint8_t a[KYBER_POLYCOMPRESSEDBYTES])
{
  unsigned int i;

#if (KYBER_POLYCOMPRESSEDBYTES == 128)
  for(i=0;i<KYBER_N/2;i++) {
    r->coeffs[2*i+0] = (((uint16_t)(a[0] & 15)*KYBER_Q) + 8) >> 4;
    r->coeffs[2*i+1] = (((uint16_t)(a[0] >> 4)*KYBER_Q) + 8) >> 4;
    a += 1;
  }
#elif (KYBER_POLYCOMPRESSEDBYTES == 160)
  unsigned int j;
  uint8_t t[8];
  for(i=0;i<KYBER_N/8;i++) {
    t[0] = (a[0] >> 0);
    t[1] = (a[0] >> 5) | (a[1] << 3);
    t[2] = (a[1] >> 2);
    t[3] = (a[1] >> 7) | (a[2] << 1);
    t[4] = (a[2] >> 4) | (a[3] << 4);
    t[5] = (a[3] >> 1);
    t[6] = (a[3] >> 6) | (a[4] << 2);
    t[7] = (a[4] >> 3);
    a += 5;

    for(j=0;j<8;j++)
      r->coeffs[8*i+j] = ((uint32_t)(t[j] & 31)*KYBER_Q + 16) >> 5;
  }
#else
#error "KYBER_POLYCOMPRESSEDBYTES needs to be in {128, 160}"
#endif
}

/*************************************************
* Name:        poly_tobytes
*
* Description: Serialization of a polynomial
*
* Arguments:   - uint8_t *r: pointer to output byte array
*                            (needs space for KYBER_POLYBYTES bytes)
*              - const poly *a: pointer to input polynomial
**************************************************/
void poly_tobytes(uint8_t r[KYBER_POLYBYTES], const poly *a)
{
  unsigned int i;
  uint16_t t0, t1;

  for(i=0;i<KYBER_N/2;i++) {
    // map to positive standard representatives
    t0  = a->coeffs[2*i];
    t0 += ((int16_t)t0 >> 15) & KYBER_Q;
    t1 = a->coeffs[2*i+1];
    t1 += ((int16_t)t1 >> 15) & KYBER_Q;
    r[3*i+0] = (t0 >> 0);
    r[3*i+1] = (t0 >> 8) | (t1 << 4);
    r[3*i+2] = (t1 >> 4);
  }
}

/*************************************************
* Name:        poly_frombytes
*
* Description: De-serialization of a polynomial;
*              inverse of poly_tobytes
*
* Arguments:   - poly *r: pointer to output polynomial
*              - const uint8_t *a: pointer to input byte array
*                                  (of KYBER_POLYBYTES bytes)
**************************************************/
void poly_frombytes(poly *r, const uint8_t a[KYBER_POLYBYTES])
{
  unsigned int i;
  for(i=0;i<KYBER_N/2;i++) {
    r->coeffs[2*i]   = ((a[3*i+0] >> 0) | ((uint16_t)a[3*i+1] << 8)) & 0xFFF;
    r->coeffs[2*i+1] = ((a[3*i+1] >> 4) | ((uint16_t)a[3*i+2] << 4)) & 0xFFF;
  }
}

/*************************************************
* Name:        poly_frommsg
*
* Description: Convert 32-byte message to polynomial
*
* Arguments:   - poly *r: pointer to output polynomial
*              - const uint8_t *msg: pointer to input message
**************************************************/
void poly_frommsg(poly *r, const uint8_t msg[KYBER_INDCPA_MSGBYTES])
{
  unsigned int i,j;
  int16_t mask;

#if (KYBER_INDCPA_MSGBYTES != KYBER_N/8)
#error "KYBER_INDCPA_MSGBYTES must be equal to KYBER_N/8 bytes!"
#endif

  for(i=0;i<KYBER_N/8;i++) {
    for(j=0;j<8;j++) {
      mask = -(int16_t)((msg[i] >> j)&1);
      r->coeffs[8*i+j] = mask & ((KYBER_Q+1)/2);
    }
  }
}

/*************************************************
* Name:        poly_tomsg
*
* Description: Convert polynomial to 32-byte message
*
* Arguments:   - uint8_t *msg: pointer to output message
*              - const poly *a: pointer to input polynomial
**************************************************/
void poly_tomsg(uint8_t msg[KYBER_INDCPA_MSGBYTES], const poly *a)
{
  unsigned int i,j;
  uint16_t t;

  for(i=0;i<KYBER_N/8;i++) {
    msg[i] = 0;
    for(j=0;j<8;j++) {
      t  = a->coeffs[8*i+j];
      t += ((int16_t)t >> 15) & KYBER_Q;
      t  = (((t << 1) + KYBER_Q/2)/KYBER_Q) & 1;
      msg[i] |= t << j;
    }
  }
}

/*************************************************
* Name:        poly_getnoise_eta1
*
* Description: Sample a polynomial deterministically from a seed and a nonce,
*              with output polynomial close to centered binomial distribution
*              with parameter KYBER_ETA1
*
* Arguments:   - poly *r: pointer to output polynomial
*              - const uint8_t *seed: pointer to input seed
*                                     (of length KYBER_SYMBYTES bytes)
*              - uint8_t nonce: one-byte input nonce
**************************************************/
void poly_getnoise_eta1(poly *r, const uint8_t seed[KYBER_SYMBYTES], uint8_t nonce)
{
  uint8_t buf[KYBER_ETA1*KYBER_N/4];
  prf(buf, sizeof(buf), seed, nonce);
  poly_cbd_eta1(r, buf);
}

/*************************************************
* Name:        poly_getnoise_eta2
*
* Description: Sample a polynomial deterministically from a seed and a nonce,
*              with output polynomial close to centered binomial distribution
*              with parameter KYBER_ETA2
*
* Arguments:   - poly *r: pointer to output polynomial
*              - const uint8_t *seed: pointer to input seed
*                                     (of length KYBER_SYMBYTES bytes)
*              - uint8_t nonce: one-byte input nonce
**************************************************/
void poly_getnoise_eta2(poly *r, const uint8_t seed[KYBER_SYMBYTES], uint8_t nonce)
{
  uint8_t buf[KYBER_ETA2*KYBER_N/4];
  prf(buf, sizeof(buf), seed, nonce);
  poly_cbd_eta2(r, buf);
}


/*************************************************
* Name:        poly_ntt
*
* Description: Computes negacyclic number-theoretic transform (NTT) of
*              a polynomial in place;
*              inputs assumed to be in normal order, output in bitreversed order
*
* Arguments:   - uint16_t *r: pointer to in/output polynomial
**************************************************/
void poly_ntt(poly *r)
{
  ntt(r->coeffs);
  poly_reduce(r);
}

/*************************************************
* Name:        poly_invntt_tomont
*
* Description: Computes inverse of negacyclic number-theoretic transform (NTT)
*              of a polynomial in place;
*              inputs assumed to be in bitreversed order, output in normal order
*
* Arguments:   - uint16_t *a: pointer to in/output polynomial
**************************************************/
void poly_invntt_tomont(poly *r)
{
  invntt(r->coeffs);
}

/*************************************************
* Name:        poly_basemul_montgomery
*
* Description: Multiplication of two polynomials in NTT domain
*
* Arguments:   - poly *r: pointer to output polynomial
*              - const poly *a: pointer to first input polynomial
*              - const poly *b: pointer to second input polynomial
**************************************************/
void poly_basemul_montgomery(poly *r, const poly *a, const poly *b)
{
  unsigned int i;
  for(i=0;i<KYBER_N/4;i++) {
    basemul(&r->coeffs[4*i], &a->coeffs[4*i], &b->coeffs[4*i], zetas[64+i]);
    basemul(&r->coeffs[4*i+2], &a->coeffs[4*i+2], &b->coeffs[4*i+2], -zetas[64+i]);
  }
}

/*************************************************
* Name:        poly_tomont
*
* Description: Inplace conversion of all coefficients of a polynomial
*              from normal domain to Montgomery domain
*
* Arguments:   - poly *r: pointer to input/output polynomial
**************************************************/
void poly_tomont(poly *r)
{
  unsigned int i;
  const int16_t f = (1ULL << 32) % KYBER_Q;
  for(i=0;i<KYBER_N;i++)
    r->coeffs[i] = montgomery_reduce((int32_t)r->coeffs[i]*f);
}

/*************************************************
* Name:        poly_reduce
*
* Description: Applies Barrett reduction to all coefficients of a polynomial
*              for details of the Barrett reduction see comments in reduce.c
*
* Arguments:   - poly *r: pointer to input/output polynomial
**************************************************/
void poly_reduce(poly *r)
{
  unsigned int i;
  for(i=0;i<KYBER_N;i++)
    r->coeffs[i] = barrett_reduce(r->coeffs[i]);
}

/*************************************************
* Name:        poly_add
*
* Description: Add two polynomials; no modular reduction is performed
*
* Arguments: - poly *r: pointer to output polynomial
*            - const poly *a: pointer to first input polynomial
*            - const poly *b: pointer to second input polynomial
**************************************************/

void poly_add(poly *r, const poly *a, const poly *b)
{
  unsigned int i;
  for(i=0;i<KYBER_N;i++){
    if(a->coeffs[i] + b->coeffs[i] < 0){
      r->coeffs[i] = a->coeffs[i] + b->coeffs[i] + KYBER_Q;
    }
    else{
      r->coeffs[i] = (a->coeffs[i] + b->coeffs[i]) % KYBER_Q;
    }
    
  }
}

/*************************************************
* Name:        poly_sub
*
* Description: Subtract two polynomials; no modular reduction is performed
*
* Arguments: - poly *r:       pointer to output polynomial
*            - const poly *a: pointer to first input polynomial
*            - const poly *b: pointer to second input polynomial
**************************************************/
void poly_sub(poly *r, const poly *a, const poly *b)
{
  unsigned int i;
  for(i=0;i<KYBER_N;i++)
    r->coeffs[i] = a->coeffs[i] - b->coeffs[i];
}
