# Supplementary material for: Password authenticated key exchange-based on Kyber for mobile devices
Source: PeerJ Comput Sci. 2024 Mar 29;10:e1960. doi: 10.7717/peerj-cs.1960 (PMC11042030; doi:10.7717/peerj-cs.1960)
Supplement: Supplemental Information 1 [file peerj-cs-10-1960-s001.zip › kyberPAKE-raw-data/Kyber-PAKE-C/Kyber-PAKE-C-main/README.md]

## Usage

#### Test

```c
Testing all versions = make all
Kyber512.PAKE = make pake_kyber512
Kyber768.PAKE = make pake_kyber768
Kyber1024.PAKE = make pake_kyber1024
```


#### Speed-Test

```c
Kyber512.PAKE = make test_speed512
Kyber768.PAKE = make test_speed768
Kyber1024.PAKE = make test_speed1024
```


## Acknowledgment

- This research was partially supported by TUBITAK under Grant No. 121R006

  
