# Supplementary material for: Password authenticated key exchange-based on Kyber for mobile devices
Source: PeerJ Comput Sci. 2024 Mar 29;10:e1960. doi: 10.7717/peerj-cs.1960 (PMC11042030; doi:10.7717/peerj-cs.1960)
Supplement: Supplemental Information 1 [file peerj-cs-10-1960-s001.zip › kyberPAKE-raw-data/Kyber-PAKE-C/Kyber-PAKE-C-main/reduce.c]

#include <stdint.h>
#include "params.h"
#include "reduce.h"

/*************************************************
* Name:        montgomery_reduce
*
* Description: Montgomery reduction; given a 32-bit integer a, computes
*              16-bit integer congruent to a * R^-1 mod q, where R=2^16
*
* Arguments:   - int32_t a: input integer to be reduced;
*                           has to be in {-q2^15,...,q2^15-1}
*
* Returns:     integer in {-q+1,...,q-1} congruent to a * R^-1 modulo q.
**************************************************/
int16_t montgomery_reduce(int32_t a)
{
  int16_t t;

  t = (int16_t)a*QINV;
  t = (a - (int32_t)t*KYBER_Q) >> 16;
  return t;
}

/*************************************************
* Name:        barrett_reduce
*
* Description: Barrett reduction; given a 16-bit integer a, computes
*              centered representative congruent to a mod q in {-(q-1)/2,...,(q-1)/2}
*
* Arguments:   - int16_t a: input integer to be reduced
*
* Returns:     integer in {-(q-1)/2,...,(q-1)/2} congruent to a modulo q.
**************************************************/
int16_t barrett_reduce(int16_t a) {
  int16_t t;
  const int16_t v = ((1<<26) + KYBER_Q/2)/KYBER_Q;

  t  = ((int32_t)v*a + (1<<25)) >> 26;
  t *= KYBER_Q;
  return a - t;
}
