# Supplementary material for: Password authenticated key exchange-based on Kyber for mobile devices
Source: PeerJ Comput Sci. 2024 Mar 29;10:e1960. doi: 10.7717/peerj-cs.1960 (PMC11042030; doi:10.7717/peerj-cs.1960)
Supplement: Supplemental Information 1 [file peerj-cs-10-1960-s001.zip › kyberPAKE-raw-data/Kyber-PAKE-C/Kyber-PAKE-C-main/reduce.h]

#ifndef REDUCE_H
#define REDUCE_H

#include <stdint.h>
#include "params.h"

#define MONT -1044 // 2^16 mod q
#define QINV -3327 // q^-1 mod 2^16

#define montgomery_reduce KYBER_NAMESPACE(montgomery_reduce)
int16_t montgomery_reduce(int32_t a);

#define barrett_reduce KYBER_NAMESPACE(barrett_reduce)
int16_t barrett_reduce(int16_t a);

#endif
