# Supplementary material for: Password authenticated key exchange-based on Kyber for mobile devices
Source: PeerJ Comput Sci. 2024 Mar 29;10:e1960. doi: 10.7717/peerj-cs.1960 (PMC11042030; doi:10.7717/peerj-cs.1960)
Supplement: Supplemental Information 1 [file peerj-cs-10-1960-s001.zip › kyberPAKE-raw-data/Kyber-PAKE-C/Kyber-PAKE-C-main/sha2.h]

#ifndef SHA_2_H
#define SHA_2_H

#include <stddef.h>
#include <stdint.h>

#define SHA2_NAMESPACE(s) pqcrystals_sha2_ref_##s

#define sha256 SHA2_NAMESPACE(sha256)
void sha256(uint8_t out[32], const uint8_t *in, size_t inlen);
#define sha512 SHA2_NAMESPACE(sha512)
void sha512(uint8_t out[64], const uint8_t *in, size_t inlen);

#endif
