# Supplementary material for: Password authenticated key exchange-based on Kyber for mobile devices
Source: PeerJ Comput Sci. 2024 Mar 29;10:e1960. doi: 10.7717/peerj-cs.1960 (PMC11042030; doi:10.7717/peerj-cs.1960)
Supplement: Supplemental Information 1 [file peerj-cs-10-1960-s001.zip › kyberPAKE-raw-data/Kyber-PAKE-C/Kyber-PAKE-C-main/sha256.c]

/* Adapted from Public Domain code by D. J. Bernstein. */

#include <stddef.h>
#include <stdint.h>
#include "sha2.h"

static uint32_t load_bigendian(const uint8_t *x)
{
  return
      (uint32_t) (x[3]) \
  | (((uint32_t) (x[2])) << 8) \
  | (((uint32_t) (x[1])) << 16) \
  | (((uint32_t) (x[0])) << 24)
  ;
}

static void store_bigendian(uint8_t *x,uint32_t u)
{
  x[3] = u; u >>= 8;
  x[2] = u; u >>= 8;
  x[1] = u; u >>= 8;
  x[0] = u;
}

#define SHR(x,c) ((x) >> (c))
#define ROTR(x,c) (((x) >> (c)) | ((x) << (32 - (c))))

#define Ch(x,y,z) ((x & y) ^ (~x & z))
#define Maj(x,y,z) ((x & y) ^ (x & z) ^ (y & z))
#define Sigma0(x) (ROTR(x, 2) ^ ROTR(x,13) ^ ROTR(x,22))
#define Sigma1(x) (ROTR(x, 6) ^ ROTR(x,11) ^ ROTR(x,25))
#define sigma0(x) (ROTR(x, 7) ^ ROTR(x,18) ^ SHR(x, 3))
#define sigma1(x) (ROTR(x,17) ^ ROTR(x,19) ^ SHR(x,10))

#define M(w0,w14,w9,w1) w0 = sigma1(w14) + w9 + sigma0(w1) + w0;

#define EXPAND \
  M(w0 ,w14,w9 ,w1 ) \
  M(w1 ,w15,w10,w2 ) \
  M(w2 ,w0 ,w11,w3 ) \
  M(w3 ,w1 ,w12,w4 ) \
  M(w4 ,w2 ,w13,w5 ) \
  M(w5 ,w3 ,w14,w6 ) \
  M(w6 ,w4 ,w15,w7 ) \
  M(w7 ,w5 ,w0 ,w8 ) \
  M(w8 ,w6 ,w1 ,w9 ) \
  M(w9 ,w7 ,w2 ,w10) \
  M(w10,w8 ,w3 ,w11) \
  M(w11,w9 ,w4 ,w12) \
  M(w12,w10,w5 ,w13) \
  M(w13,w11,w6 ,w14) \
  M(w14,w12,w7 ,w15) \
  M(w15,w13,w8 ,w0 )

#define F(w,k) \
  T1 = h + Sigma1(e) + Ch(e,f,g) + k + w; \
  T2 = Sigma0(a) + Maj(a,b,c); \
  h = g; \
  g = f; \
  f = e; \
  e = d + T1; \
  d = c; \
  c = b; \
  b = a; \
  a = T1 + T2;

static int crypto_hashblocks_sha256(uint8_t *statebytes,const uint8_t *in,size_t inlen)
{
  uint32_t state[8];
  uint32_t a;
  uint32_t b;
  uint32_t c;
  uint32_t d;
  uint32_t e;
  uint32_t f;
  uint32_t g;
  uint32_t h;
  uint32_t T1;
  uint32_t T2;

  a = load_bigendian(statebytes +  0); state[0] = a;
  b = load_bigendian(statebytes +  4); state[1] = b;
  c = load_bigendian(statebytes +  8); state[2] = c;
  d = load_bigendian(statebytes + 12); state[3] = d;
  e = load_bigendian(statebytes + 16); state[4] = e;
  f = load_bigendian(statebytes + 20); state[5] = f;
  g = load_bigendian(statebytes + 24); state[6] = g;
  h = load_bigendian(statebytes + 28); state[7] = h;

  while (inlen >= 64) {
    uint32_t w0  = load_bigendian(in +  0);
    uint32_t w1  = load_bigendian(in +  4);
    uint32_t w2  = load_bigendian(in +  8);
    uint32_t w3  = load_bigendian(in + 12);
    uint32_t w4  = load_bigendian(in + 16);
    uint32_t w5  = load_bigendian(in + 20);
    uint32_t w6  = load_bigendian(in + 24);
    uint32_t w7  = load_bigendian(in + 28);
    uint32_t w8  = load_bigendian(in + 32);
    uint32_t w9  = load_bigendian(in + 36);
    uint32_t w10 = load_bigendian(in + 40);
    uint32_t w11 = load_bigendian(in + 44);
    uint32_t w12 = load_bigendian(in + 48);
    uint32_t w13 = load_bigendian(in + 52);
    uint32_t w14 = load_bigendian(in + 56);
    uint32_t w15 = load_bigendian(in + 60);

    F(w0 ,0x428a2f98)
    F(w1 ,0x71374491)
    F(w2 ,0xb5c0fbcf)
    F(w3 ,0xe9b5dba5)
    F(w4 ,0x3956c25b)
    F(w5 ,0x59f111f1)
    F(w6 ,0x923f82a4)
    F(w7 ,0xab1c5ed5)
    F(w8 ,0xd807aa98)
    F(w9 ,0x12835b01)
    F(w10,0x243185be)
    F(w11,0x550c7dc3)
    F(w12,0x72be5d74)
    F(w13,0x80deb1fe)
    F(w14,0x9bdc06a7)
    F(w15,0xc19bf174)

    EXPAND

    F(w0 ,0xe49b69c1)
    F(w1 ,0xefbe4786)
    F(w2 ,0x0fc19dc6)
    F(w3 ,0x240ca1cc)
    F(w4 ,0x2de92c6f)
    F(w5 ,0x4a7484aa)
    F(w6 ,0x5cb0a9dc)
    F(w7 ,0x76f988da)
    F(w8 ,0x983e5152)
    F(w9 ,0xa831c66d)
    F(w10,0xb00327c8)
    F(w11,0xbf597fc7)
    F(w12,0xc6e00bf3)
    F(w13,0xd5a79147)
    F(w14,0x06ca6351)
    F(w15,0x14292967)

    EXPAND

    F(w0 ,0x27b70a85)
    F(w1 ,0x2e1b2138)
    F(w2 ,0x4d2c6dfc)
    F(w3 ,0x53380d13)
    F(w4 ,0x650a7354)
    F(w5 ,0x766a0abb)
    F(w6 ,0x81c2c92e)
    F(w7 ,0x92722c85)
    F(w8 ,0xa2bfe8a1)
    F(w9 ,0xa81a664b)
    F(w10,0xc24b8b70)
    F(w11,0xc76c51a3)
    F(w12,0xd192e819)
    F(w13,0xd6990624)
    F(w14,0xf40e3585)
    F(w15,0x106aa070)

    EXPAND

    F(w0 ,0x19a4c116)
    F(w1 ,0x1e376c08)
    F(w2 ,0x2748774c)
    F(w3 ,0x34b0bcb5)
    F(w4 ,0x391c0cb3)
    F(w5 ,0x4ed8aa4a)
    F(w6 ,0x5b9cca4f)
    F(w7 ,0x682e6ff3)
    F(w8 ,0x748f82ee)
    F(w9 ,0x78a5636f)
    F(w10,0x84c87814)
    F(w11,0x8cc70208)
    F(w12,0x90befffa)
    F(w13,0xa4506ceb)
    F(w14,0xbef9a3f7)
    F(w15,0xc67178f2)

    a += state[0];
    b += state[1];
    c += state[2];
    d += state[3];
    e += state[4];
    f += state[5];
    g += state[6];
    h += state[7];

    state[0] = a;
    state[1] = b;
    state[2] = c;
    state[3] = d;
    state[4] = e;
    state[5] = f;
    state[6] = g;
    state[7] = h;

    in += 64;
    inlen -= 64;
  }

  store_bigendian(statebytes +  0,state[0]);
  store_bigendian(statebytes +  4,state[1]);
  store_bigendian(statebytes +  8,state[2]);
  store_bigendian(statebytes + 12,state[3]);
  store_bigendian(statebytes + 16,state[4]);
  store_bigendian(statebytes + 20,state[5]);
  store_bigendian(statebytes + 24,state[6]);
  store_bigendian(statebytes + 28,state[7]);

  return inlen;
}

#define blocks crypto_hashblocks_sha256

static const uint8_t iv[32] = {
  0x6a,0x09,0xe6,0x67,
  0xbb,0x67,0xae,0x85,
  0x3c,0x6e,0xf3,0x72,
  0xa5,0x4f,0xf5,0x3a,
  0x51,0x0e,0x52,0x7f,
  0x9b,0x05,0x68,0x8c,
  0x1f,0x83,0xd9,0xab,
  0x5b,0xe0,0xcd,0x19,
} ;

void sha256(uint8_t out[32],const uint8_t *in,size_t inlen)
{
  uint8_t h[32];
  uint8_t padded[128];
  unsigned int i;
  uint64_t bits = inlen << 3;

  for (i = 0;i < 32;++i) h[i] = iv[i];

  blocks(h,in,inlen);
  in += inlen;
  inlen &= 63;
  in -= inlen;

  for (i = 0;i < inlen;++i) padded[i] = in[i];
  padded[inlen] = 0x80;

  if (inlen < 56) {
    for (i = inlen + 1;i < 56;++i) padded[i] = 0;
    padded[56] = bits >> 56;
    padded[57] = bits >> 48;
    padded[58] = bits >> 40;
    padded[59] = bits >> 32;
    padded[60] = bits >> 24;
    padded[61] = bits >> 16;
    padded[62] = bits >> 8;
    padded[63] = bits;
    blocks(h,padded,64);
  } else {
    for (i = inlen + 1;i < 120;++i) padded[i] = 0;
    padded[120] = bits >> 56;
    padded[121] = bits >> 48;
    padded[122] = bits >> 40;
    padded[123] = bits >> 32;
    padded[124] = bits >> 24;
    padded[125] = bits >> 16;
    padded[126] = bits >> 8;
    padded[127] = bits;
    blocks(h,padded,128);
  }

  for (i = 0;i < 32;++i) out[i] = h[i];
}
