# Supplementary material for: Password authenticated key exchange-based on Kyber for mobile devices
Source: PeerJ Comput Sci. 2024 Mar 29;10:e1960. doi: 10.7717/peerj-cs.1960 (PMC11042030; doi:10.7717/peerj-cs.1960)
Supplement: Supplemental Information 1 [file peerj-cs-10-1960-s001.zip › kyberPAKE-raw-data/Kyber-PAKE-C/Kyber-PAKE-C-main/sha512.c]

/*
Adapted from public domain code by D. J. Bernstein.
*/

#include <stddef.h>
#include <stdint.h>
#include "sha2.h"

static uint64_t load_bigendian(const uint8_t *x)
{
  return
      (uint64_t) (x[7]) \
  | (((uint64_t) (x[6])) << 8) \
  | (((uint64_t) (x[5])) << 16) \
  | (((uint64_t) (x[4])) << 24) \
  | (((uint64_t) (x[3])) << 32) \
  | (((uint64_t) (x[2])) << 40) \
  | (((uint64_t) (x[1])) << 48) \
  | (((uint64_t) (x[0])) << 56)
  ;
}

static void store_bigendian(uint8_t *x,uint64_t u)
{
  x[7] = u; u >>= 8;
  x[6] = u; u >>= 8;
  x[5] = u; u >>= 8;
  x[4] = u; u >>= 8;
  x[3] = u; u >>= 8;
  x[2] = u; u >>= 8;
  x[1] = u; u >>= 8;
  x[0] = u;
}

#define SHR(x,c) ((x) >> (c))
#define ROTR(x,c) (((x) >> (c)) | ((x) << (64 - (c))))

#define Ch(x,y,z) ((x & y) ^ (~x & z))
#define Maj(x,y,z) ((x & y) ^ (x & z) ^ (y & z))
#define Sigma0(x) (ROTR(x,28) ^ ROTR(x,34) ^ ROTR(x,39))
#define Sigma1(x) (ROTR(x,14) ^ ROTR(x,18) ^ ROTR(x,41))
#define sigma0(x) (ROTR(x, 1) ^ ROTR(x, 8) ^ SHR(x,7))
#define sigma1(x) (ROTR(x,19) ^ ROTR(x,61) ^ SHR(x,6))

#define M(w0,w14,w9,w1) w0 = sigma1(w14) + w9 + sigma0(w1) + w0;

#define EXPAND \
  M(w0 ,w14,w9 ,w1 ) \
  M(w1 ,w15,w10,w2 ) \
  M(w2 ,w0 ,w11,w3 ) \
  M(w3 ,w1 ,w12,w4 ) \
  M(w4 ,w2 ,w13,w5 ) \
  M(w5 ,w3 ,w14,w6 ) \
  M(w6 ,w4 ,w15,w7 ) \
  M(w7 ,w5 ,w0 ,w8 ) \
  M(w8 ,w6 ,w1 ,w9 ) \
  M(w9 ,w7 ,w2 ,w10) \
  M(w10,w8 ,w3 ,w11) \
  M(w11,w9 ,w4 ,w12) \
  M(w12,w10,w5 ,w13) \
  M(w13,w11,w6 ,w14) \
  M(w14,w12,w7 ,w15) \
  M(w15,w13,w8 ,w0 )

#define F(w,k) \
  T1 = h + Sigma1(e) + Ch(e,f,g) + k + w; \
  T2 = Sigma0(a) + Maj(a,b,c); \
  h = g; \
  g = f; \
  f = e; \
  e = d + T1; \
  d = c; \
  c = b; \
  b = a; \
  a = T1 + T2;

static int crypto_hashblocks_sha512(uint8_t *statebytes,const uint8_t *in,size_t inlen)
{
  uint64_t state[8];
  uint64_t a;
  uint64_t b;
  uint64_t c;
  uint64_t d;
  uint64_t e;
  uint64_t f;
  uint64_t g;
  uint64_t h;
  uint64_t T1;
  uint64_t T2;

  a = load_bigendian(statebytes +  0); state[0] = a;
  b = load_bigendian(statebytes +  8); state[1] = b;
  c = load_bigendian(statebytes + 16); state[2] = c;
  d = load_bigendian(statebytes + 24); state[3] = d;
  e = load_bigendian(statebytes + 32); state[4] = e;
  f = load_bigendian(statebytes + 40); state[5] = f;
  g = load_bigendian(statebytes + 48); state[6] = g;
  h = load_bigendian(statebytes + 56); state[7] = h;

  while (inlen >= 128) {
    uint64_t w0  = load_bigendian(in +   0);
    uint64_t w1  = load_bigendian(in +   8);
    uint64_t w2  = load_bigendian(in +  16);
    uint64_t w3  = load_bigendian(in +  24);
    uint64_t w4  = load_bigendian(in +  32);
    uint64_t w5  = load_bigendian(in +  40);
    uint64_t w6  = load_bigendian(in +  48);
    uint64_t w7  = load_bigendian(in +  56);
    uint64_t w8  = load_bigendian(in +  64);
    uint64_t w9  = load_bigendian(in +  72);
    uint64_t w10 = load_bigendian(in +  80);
    uint64_t w11 = load_bigendian(in +  88);
    uint64_t w12 = load_bigendian(in +  96);
    uint64_t w13 = load_bigendian(in + 104);
    uint64_t w14 = load_bigendian(in + 112);
    uint64_t w15 = load_bigendian(in + 120);

    F(w0 ,0x428a2f98d728ae22ULL)
    F(w1 ,0x7137449123ef65cdULL)
    F(w2 ,0xb5c0fbcfec4d3b2fULL)
    F(w3 ,0xe9b5dba58189dbbcULL)
    F(w4 ,0x3956c25bf348b538ULL)
    F(w5 ,0x59f111f1b605d019ULL)
    F(w6 ,0x923f82a4af194f9bULL)
    F(w7 ,0xab1c5ed5da6d8118ULL)
    F(w8 ,0xd807aa98a3030242ULL)
    F(w9 ,0x12835b0145706fbeULL)
    F(w10,0x243185be4ee4b28cULL)
    F(w11,0x550c7dc3d5ffb4e2ULL)
    F(w12,0x72be5d74f27b896fULL)
    F(w13,0x80deb1fe3b1696b1ULL)
    F(w14,0x9bdc06a725c71235ULL)
    F(w15,0xc19bf174cf692694ULL)

    EXPAND

    F(w0 ,0xe49b69c19ef14ad2ULL)
    F(w1 ,0xefbe4786384f25e3ULL)
    F(w2 ,0x0fc19dc68b8cd5b5ULL)
    F(w3 ,0x240ca1cc77ac9c65ULL)
    F(w4 ,0x2de92c6f592b0275ULL)
    F(w5 ,0x4a7484aa6ea6e483ULL)
    F(w6 ,0x5cb0a9dcbd41fbd4ULL)
    F(w7 ,0x76f988da831153b5ULL)
    F(w8 ,0x983e5152ee66dfabULL)
    F(w9 ,0xa831c66d2db43210ULL)
    F(w10,0xb00327c898fb213fULL)
    F(w11,0xbf597fc7beef0ee4ULL)
    F(w12,0xc6e00bf33da88fc2ULL)
    F(w13,0xd5a79147930aa725ULL)
    F(w14,0x06ca6351e003826fULL)
    F(w15,0x142929670a0e6e70ULL)

    EXPAND

    F(w0 ,0x27b70a8546d22ffcULL)
    F(w1 ,0x2e1b21385c26c926ULL)
    F(w2 ,0x4d2c6dfc5ac42aedULL)
    F(w3 ,0x53380d139d95b3dfULL)
    F(w4 ,0x650a73548baf63deULL)
    F(w5 ,0x766a0abb3c77b2a8ULL)
    F(w6 ,0x81c2c92e47edaee6ULL)
    F(w7 ,0x92722c851482353bULL)
    F(w8 ,0xa2bfe8a14cf10364ULL)
    F(w9 ,0xa81a664bbc423001ULL)
    F(w10,0xc24b8b70d0f89791ULL)
    F(w11,0xc76c51a30654be30ULL)
    F(w12,0xd192e819d6ef5218ULL)
    F(w13,0xd69906245565a910ULL)
    F(w14,0xf40e35855771202aULL)
    F(w15,0x106aa07032bbd1b8ULL)

    EXPAND

    F(w0 ,0x19a4c116b8d2d0c8ULL)
    F(w1 ,0x1e376c085141ab53ULL)
    F(w2 ,0x2748774cdf8eeb99ULL)
    F(w3 ,0x34b0bcb5e19b48a8ULL)
    F(w4 ,0x391c0cb3c5c95a63ULL)
    F(w5 ,0x4ed8aa4ae3418acbULL)
    F(w6 ,0x5b9cca4f7763e373ULL)
    F(w7 ,0x682e6ff3d6b2b8a3ULL)
    F(w8 ,0x748f82ee5defb2fcULL)
    F(w9 ,0x78a5636f43172f60ULL)
    F(w10,0x84c87814a1f0ab72ULL)
    F(w11,0x8cc702081a6439ecULL)
    F(w12,0x90befffa23631e28ULL)
    F(w13,0xa4506cebde82bde9ULL)
    F(w14,0xbef9a3f7b2c67915ULL)
    F(w15,0xc67178f2e372532bULL)

    EXPAND

    F(w0 ,0xca273eceea26619cULL)
    F(w1 ,0xd186b8c721c0c207ULL)
    F(w2 ,0xeada7dd6cde0eb1eULL)
    F(w3 ,0xf57d4f7fee6ed178ULL)
    F(w4 ,0x06f067aa72176fbaULL)
    F(w5 ,0x0a637dc5a2c898a6ULL)
    F(w6 ,0x113f9804bef90daeULL)
    F(w7 ,0x1b710b35131c471bULL)
    F(w8 ,0x28db77f523047d84ULL)
    F(w9 ,0x32caab7b40c72493ULL)
    F(w10,0x3c9ebe0a15c9bebcULL)
    F(w11,0x431d67c49c100d4cULL)
    F(w12,0x4cc5d4becb3e42b6ULL)
    F(w13,0x597f299cfc657e2aULL)
    F(w14,0x5fcb6fab3ad6faecULL)
    F(w15,0x6c44198c4a475817ULL)

    a += state[0];
    b += state[1];
    c += state[2];
    d += state[3];
    e += state[4];
    f += state[5];
    g += state[6];
    h += state[7];

    state[0] = a;
    state[1] = b;
    state[2] = c;
    state[3] = d;
    state[4] = e;
    state[5] = f;
    state[6] = g;
    state[7] = h;

    in += 128;
    inlen -= 128;
  }

  store_bigendian(statebytes +  0,state[0]);
  store_bigendian(statebytes +  8,state[1]);
  store_bigendian(statebytes + 16,state[2]);
  store_bigendian(statebytes + 24,state[3]);
  store_bigendian(statebytes + 32,state[4]);
  store_bigendian(statebytes + 40,state[5]);
  store_bigendian(statebytes + 48,state[6]);
  store_bigendian(statebytes + 56,state[7]);

  return inlen;
}

#define blocks crypto_hashblocks_sha512

static const uint8_t iv[64] = {
  0x6a,0x09,0xe6,0x67,0xf3,0xbc,0xc9,0x08,
  0xbb,0x67,0xae,0x85,0x84,0xca,0xa7,0x3b,
  0x3c,0x6e,0xf3,0x72,0xfe,0x94,0xf8,0x2b,
  0xa5,0x4f,0xf5,0x3a,0x5f,0x1d,0x36,0xf1,
  0x51,0x0e,0x52,0x7f,0xad,0xe6,0x82,0xd1,
  0x9b,0x05,0x68,0x8c,0x2b,0x3e,0x6c,0x1f,
  0x1f,0x83,0xd9,0xab,0xfb,0x41,0xbd,0x6b,
  0x5b,0xe0,0xcd,0x19,0x13,0x7e,0x21,0x79
} ;

void sha512(uint8_t out[64],const uint8_t *in,size_t inlen)
{
  uint8_t h[64];
  uint8_t padded[256];
  unsigned int i;
  uint64_t bytes = inlen;

  for (i = 0;i < 64;++i) h[i] = iv[i];

  blocks(h,in,inlen);
  in += inlen;
  inlen &= 127;
  in -= inlen;

  for (i = 0;i < inlen;++i) padded[i] = in[i];
  padded[inlen] = 0x80;

  if (inlen < 112) {
    for (i = inlen + 1;i < 119;++i) padded[i] = 0;
    padded[119] = bytes >> 61;
    padded[120] = bytes >> 53;
    padded[121] = bytes >> 45;
    padded[122] = bytes >> 37;
    padded[123] = bytes >> 29;
    padded[124] = bytes >> 21;
    padded[125] = bytes >> 13;
    padded[126] = bytes >> 5;
    padded[127] = bytes << 3;
    blocks(h,padded,128);
  } else {
    for (i = inlen + 1;i < 247;++i) padded[i] = 0;
    padded[247] = bytes >> 61;
    padded[248] = bytes >> 53;
    padded[249] = bytes >> 45;
    padded[250] = bytes >> 37;
    padded[251] = bytes >> 29;
    padded[252] = bytes >> 21;
    padded[253] = bytes >> 13;
    padded[254] = bytes >> 5;
    padded[255] = bytes << 3;
    blocks(h,padded,256);
  }

  for (i = 0;i < 64;++i) out[i] = h[i];
}
