# Supplementary material for: Password authenticated key exchange-based on Kyber for mobile devices
Source: PeerJ Comput Sci. 2024 Mar 29;10:e1960. doi: 10.7717/peerj-cs.1960 (PMC11042030; doi:10.7717/peerj-cs.1960)
Supplement: Supplemental Information 1 [file peerj-cs-10-1960-s001.zip › kyberPAKE-raw-data/Kyber-PAKE-C/Kyber-PAKE-C-main/speed_print.h]

#ifndef PRINT_SPEED_H
#define PRINT_SPEED_H

#include <stddef.h>
#include <stdint.h>

void print_results(const char *s, uint64_t *t, size_t tlen);

#endif
