# Supplementary material for: Password authenticated key exchange-based on Kyber for mobile devices
Source: PeerJ Comput Sci. 2024 Mar 29;10:e1960. doi: 10.7717/peerj-cs.1960 (PMC11042030; doi:10.7717/peerj-cs.1960)
Supplement: Supplemental Information 1 [file peerj-cs-10-1960-s001.zip › kyberPAKE-raw-data/Kyber-PAKE-C/Kyber-PAKE-C-main/symmetric.h]

#ifndef SYMMETRIC_H
#define SYMMETRIC_H

#include <stddef.h>
#include <stdint.h>
#include "params.h"

#ifdef KYBER_90S

#include "aes256ctr.h"
#include "sha2.h"

#if (KYBER_SSBYTES != 32)
#error "90s variant of Kyber can only generate keys of length 256 bits"
#endif

typedef aes256ctr_ctx xof_state;

#define kyber_aes256xof_absorb KYBER_NAMESPACE(kyber_aes256xof_absorb)
void kyber_aes256xof_absorb(aes256ctr_ctx *state, const uint8_t seed[32], uint8_t x, uint8_t y);

#define kyber_aes256ctr_prf KYBER_NAMESPACE(kyber_aes256ctr_prf)
void kyber_aes256ctr_prf(uint8_t *out, size_t outlen, const uint8_t key[32], uint8_t nonce);

#define XOF_BLOCKBYTES AES256CTR_BLOCKBYTES

#define hash_h(OUT, IN, INBYTES) sha256(OUT, IN, INBYTES)
#define hash_g(OUT, IN, INBYTES) sha512(OUT, IN, INBYTES)
#define xof_absorb(STATE, SEED, X, Y) kyber_aes256xof_absorb(STATE, SEED, X, Y)
#define xof_squeezeblocks(OUT, OUTBLOCKS, STATE) aes256ctr_squeezeblocks(OUT, OUTBLOCKS, STATE)
#define prf(OUT, OUTBYTES, KEY, NONCE) kyber_aes256ctr_prf(OUT, OUTBYTES, KEY, NONCE)
#define kdf(OUT, IN, INBYTES) sha256(OUT, IN, INBYTES)

#else

#include "fips202.h"

typedef keccak_state xof_state;

#define kyber_shake128_absorb KYBER_NAMESPACE(kyber_shake128_absorb)
void kyber_shake128_absorb(keccak_state *s,
                           const uint8_t seed[KYBER_SYMBYTES],
                           uint8_t x,
                           uint8_t y);

#define kyber_shake256_prf KYBER_NAMESPACE(kyber_shake256_prf)
void kyber_shake256_prf(uint8_t *out, size_t outlen, const uint8_t key[KYBER_SYMBYTES], uint8_t nonce);

#define XOF_BLOCKBYTES SHAKE128_RATE

#define hash_h(OUT, IN, INBYTES) sha3_256(OUT, IN, INBYTES)
#define hash_g(OUT, IN, INBYTES) sha3_512(OUT, IN, INBYTES)
#define xof_absorb(STATE, SEED, X, Y) kyber_shake128_absorb(STATE, SEED, X, Y)
#define xof_squeezeblocks(OUT, OUTBLOCKS, STATE) shake128_squeezeblocks(OUT, OUTBLOCKS, STATE)
#define prf(OUT, OUTBYTES, KEY, NONCE) kyber_shake256_prf(OUT, OUTBYTES, KEY, NONCE)
#define kdf(OUT, IN, INBYTES) shake256(OUT, KYBER_SSBYTES, IN, INBYTES)

#endif /* KYBER_90S */

#endif /* SYMMETRIC_H */
