# Supplementary material for: Password authenticated key exchange-based on Kyber for mobile devices
Source: PeerJ Comput Sci. 2024 Mar 29;10:e1960. doi: 10.7717/peerj-cs.1960 (PMC11042030; doi:10.7717/peerj-cs.1960)
Supplement: Supplemental Information 1 [file peerj-cs-10-1960-s001.zip › kyberPAKE-raw-data/Kyber-PAKE-C/Kyber-PAKE-C-main/verify.h]

#ifndef VERIFY_H
#define VERIFY_H

#include <stddef.h>
#include <stdint.h>
#include "params.h"

#define verify KYBER_NAMESPACE(verify)
int verify(const uint8_t *a, const uint8_t *b, size_t len);

#define cmov KYBER_NAMESPACE(cmov)
void cmov(uint8_t *r, const uint8_t *x, size_t len, uint8_t b);

#endif
