# Supplementary material for: Password authenticated key exchange-based on Kyber for mobile devices
Source: PeerJ Comput Sci. 2024 Mar 29;10:e1960. doi: 10.7717/peerj-cs.1960 (PMC11042030; doi:10.7717/peerj-cs.1960)
Supplement: Supplemental Information 1 [file peerj-cs-10-1960-s001.zip › kyberPAKE-raw-data/Kyber-PAKE-Java/Kyber-PAKE-Mobile-main/build.gradle]

// Top-level build file where you can add configuration options common to all sub-projects/modules.
plugins {
    id 'com.android.application' version '7.1.3' apply false
    id 'com.android.library' version '7.1.3' apply false
}

task clean(type: Delete) {
    delete rootProject.buildDir
}
