# Supplementary material for: Password authenticated key exchange-based on Kyber for mobile devices
Source: PeerJ Comput Sci. 2024 Mar 29;10:e1960. doi: 10.7717/peerj-cs.1960 (PMC11042030; doi:10.7717/peerj-cs.1960)
Supplement: Supplemental Information 1 [file peerj-cs-10-1960-s001.zip › kyberPAKE-raw-data/Kyber-PAKE-Java/Kyber-PAKE-Mobile-main/gradle.properties]

# Project-wide Gradle settings.
# IDE (e.g. Android Studio) users:
# Gradle settings configured through the IDE *will override*
# any settings specified in this file.
# For more details on how to configure your build environment visit
# http://www.gradle.org/docs/current/userguide/build_environment.html
# Specifies the JVM arguments used for the daemon process.
# The setting is particularly useful for tweaking memory settings.
org.gradle.jvmargs=-Xmx2048m -Dfile.encoding=UTF-8
# When configured, Gradle will run in incubating parallel mode.
# This option should only be used with decoupled projects. More details, visit
# http://www.gradle.org/docs/current/userguide/multi_project_builds.html#sec:decoupled_projects
# org.gradle.parallel=true
# AndroidX package structure to make it clearer which packages are bundled with the
# Android operating system, and which are packaged with your app"s APK
# https://developer.android.com/topic/libraries/support-library/androidx-rn
android.useAndroidX=true
# Enables namespacing of each library's R class so that its R class includes only the
# resources declared in the library itself and none from the library's dependencies,
# thereby reducing the size of the R class for that library
android.nonTransitiveRClass=true
