# Supplementary material for: Password authenticated key exchange-based on Kyber for mobile devices
Source: PeerJ Comput Sci. 2024 Mar 29;10:e1960. doi: 10.7717/peerj-cs.1960 (PMC11042030; doi:10.7717/peerj-cs.1960)
Supplement: Supplemental Information 1 [file peerj-cs-10-1960-s001.zip › kyberPAKE-raw-data/Kyber-PAKE-Java/Kyber-PAKE-Mobile-main/KyberPake/build.gradle]

plugins {
    id 'com.android.library'
}

android {
    compileSdk 32

    defaultConfig {
        minSdk 21
        targetSdk 32

        testInstrumentationRunner "androidx.test.runner.AndroidJUnitRunner"
        consumerProguardFiles "consumer-rules.pro"
    }

    buildTypes {
        release {
            minifyEnabled false
            proguardFiles getDefaultProguardFile('proguard-android-optimize.txt'), 'proguard-rules.pro'
        }
    }
    compileOptions {
        sourceCompatibility JavaVersion.VERSION_1_8
        targetCompatibility JavaVersion.VERSION_1_8
    }
}

dependencies {
    implementation 'com.github.aelstad:keccakj:1.1.0'
    implementation 'androidx.appcompat:appcompat:1.5.1'
    implementation 'com.google.android.material:material:1.7.0'
    testImplementation 'junit:junit:4.13.2'
    androidTestImplementation 'androidx.test.ext:junit:1.1.4'
    androidTestImplementation 'androidx.test.espresso:espresso-core:3.5.0'
}
