# Supplementary material for: Password authenticated key exchange-based on Kyber for mobile devices
Source: PeerJ Comput Sci. 2024 Mar 29;10:e1960. doi: 10.7717/peerj-cs.1960 (PMC11042030; doi:10.7717/peerj-cs.1960)
Supplement: Supplemental Information 1 [file peerj-cs-10-1960-s001.zip › kyberPAKE-raw-data/Kyber-PAKE-Java/Kyber-PAKE-Mobile-main/KyberPake/src/androidTest/java/com/sak/kyberpake/ExampleInstrumentedTest.java]

package com.sak.kyberpake;

import android.content.Context;

import androidx.test.platform.app.InstrumentationRegistry;
import androidx.test.ext.junit.runners.AndroidJUnit4;

import org.junit.Test;
import org.junit.runner.RunWith;

import static org.junit.Assert.*;

/**
 * Instrumented test, which will execute on an Android device.
 *
 * @see <a href="http://d.android.com/tools/testing">Testing documentation</a>
 */
@RunWith(AndroidJUnit4.class)
public class ExampleInstrumentedTest {
    @Test
    public void useAppContext() {
        // Context of the app under test.
        Context appContext = InstrumentationRegistry.getInstrumentation().getTargetContext();
        assertEquals("com.sak.kyberpake.test", appContext.getPackageName());
    }
}
