# Supplementary material for: Password authenticated key exchange-based on Kyber for mobile devices
Source: PeerJ Comput Sci. 2024 Mar 29;10:e1960. doi: 10.7717/peerj-cs.1960 (PMC11042030; doi:10.7717/peerj-cs.1960)
Supplement: Supplemental Information 1 [file peerj-cs-10-1960-s001.zip › kyberPAKE-raw-data/Kyber-PAKE-Java/Kyber-PAKE-Mobile-main/KyberPake/src/main/java/com/sak/kyberpake/Models/DecodeC0.java]

package com.sak.kyberpake.Models;

public class DecodeC0 {
    private byte[] seed;
    private short[][] m;
    private byte[] cid;

    public byte[] getSeed() {
        return seed;
    }

    public short[][] getM() {
        return m;
    }

    public byte[] getCid() {
        return cid;
    }

    public DecodeC0(byte[] seed, short[][] m, byte[] cid) {
        this.seed = seed;
        this.m = m;
        this.cid = cid;
    }
}
