# Supplementary material for: Password authenticated key exchange-based on Kyber for mobile devices
Source: PeerJ Comput Sci. 2024 Mar 29;10:e1960. doi: 10.7717/peerj-cs.1960 (PMC11042030; doi:10.7717/peerj-cs.1960)
Supplement: Supplemental Information 1 [file peerj-cs-10-1960-s001.zip › kyberPAKE-raw-data/Kyber-PAKE-Java/Kyber-PAKE-Mobile-main/KyberPake/src/main/java/com/sak/kyberpake/Models/DecodeS0.java]

package com.sak.kyberpake.Models;

public class DecodeS0 {
    private byte[] cipherText;
    private byte[] y_c;
    private byte[] k;

    public byte[] getCipherText() {
        return cipherText;
    }

    public byte[] getY_c() {
        return y_c;
    }

    public byte[] getK() {
        return k;
    }

    public DecodeS0(byte[] y_c, byte[] k, byte[] cipherText) {
        this.cipherText = cipherText;
        this.y_c = y_c;
        this.k = k;
    }
}
