# Supplementary material for: Password authenticated key exchange-based on Kyber for mobile devices
Source: PeerJ Comput Sci. 2024 Mar 29;10:e1960. doi: 10.7717/peerj-cs.1960 (PMC11042030; doi:10.7717/peerj-cs.1960)
Supplement: Supplemental Information 1 [file peerj-cs-10-1960-s001.zip › kyberPAKE-raw-data/Kyber-PAKE-Java/Kyber-PAKE-Mobile-main/KyberPake/src/main/java/com/sak/kyberpake/Models/PakeC0.java]

package com.sak.kyberpake.Models;

public class PakeC0 {
    private byte[] send,state_1;
    private short[][] gamma;
    private byte[] pk,sk;

    public void setSend(byte[] send) {
        this.send = send;
    }

    public void setState_1(byte[] state_1) {
        this.state_1 = state_1;
    }

    public void setGamma(short[][] gamma) {
        this.gamma = gamma;
    }

    public void setPk(byte[] pk) {
        this.pk = pk;
    }

    public void setSk(byte[] sk) {
        this.sk = sk;
    }

    public byte[] getSend() {
        return send;
    }

    public byte[] getState_1() {
        return state_1;
    }

    public short[][] getGamma() {
        return gamma;
    }

    public byte[] getPk() {
        return pk;
    }

    public byte[] getSk() {
        return sk;
    }

    public PakeC0(byte[] send, byte[] state_1, short[][] gamma, byte[] pk, byte[] sk) {
        this.send = send;
        this.state_1 = state_1;
        this.gamma = gamma;
        this.pk = pk;
        this.sk = sk;
    }
}
