# Supplementary material for: Password authenticated key exchange-based on Kyber for mobile devices
Source: PeerJ Comput Sci. 2024 Mar 29;10:e1960. doi: 10.7717/peerj-cs.1960 (PMC11042030; doi:10.7717/peerj-cs.1960)
Supplement: Supplemental Information 1 [file peerj-cs-10-1960-s001.zip › kyberPAKE-raw-data/Kyber-PAKE-Java/Kyber-PAKE-Mobile-main/KyberPake/src/main/java/com/sak/kyberpake/Models/PakeC1.java]

package com.sak.kyberpake.Models;

public class PakeC1 {
    byte[] k_3_c,sharedSecretKey;

    public byte[] getK_3_c() {
        return k_3_c;
    }

    public byte[] getSharedSecretKey() {
        return sharedSecretKey;
    }

    public PakeC1(byte[] k_3_c, byte[] sharedSecretKey) {
        this.k_3_c = k_3_c;
        this.sharedSecretKey = sharedSecretKey;
    }
}
