# Supplementary material for: Password authenticated key exchange-based on Kyber for mobile devices
Source: PeerJ Comput Sci. 2024 Mar 29;10:e1960. doi: 10.7717/peerj-cs.1960 (PMC11042030; doi:10.7717/peerj-cs.1960)
Supplement: Supplemental Information 1 [file peerj-cs-10-1960-s001.zip › kyberPAKE-raw-data/Kyber-PAKE-Java/Kyber-PAKE-Mobile-main/KyberPake/src/main/java/com/sak/kyberpake/Models/PakeS0.java]

package com.sak.kyberpake.Models;

public class PakeS0 {
    private byte[] send,state,k_3_s,kprime;

    public byte[] getSend() {
        return send;
    }

    public byte[] getState() {
        return state;
    }

    public byte[] getK_3_s() {
        return k_3_s;
    }

    public byte[] getKprime() {
        return kprime;
    }

    public PakeS0(byte[] send, byte[] state, byte[] k_3_s, byte[] kprime) {
        this.send = send;
        this.state = state;
        this.k_3_s = k_3_s;
        this.kprime = kprime;
    }
}
