# Supplementary material for: Password authenticated key exchange-based on Kyber for mobile devices
Source: PeerJ Comput Sci. 2024 Mar 29;10:e1960. doi: 10.7717/peerj-cs.1960 (PMC11042030; doi:10.7717/peerj-cs.1960)
Supplement: Supplemental Information 1 [file peerj-cs-10-1960-s001.zip › kyberPAKE-raw-data/Kyber-PAKE-Java/Kyber-PAKE-Mobile-main/KyberPake/src/main/java/com/sak/kyberpake/PakeParams.java]

package com.sak.kyberpake;

import com.sak.kyberpake.Sources.kyber.KyberParams;

public class PakeParams {
    public static int ID_BYTES = 32;
    public static int SEED_BYTES = 32;
    public static int PAKE_KEYBYTES = 32;
    public static int MLWE_D = 2;
    public static int POLY_BYTES = 416 ;
    public static int HASH_BYTES =  (2*ID_BYTES ) + (3 * (4* KyberParams.KYBER_POLYBYTES)) + PAKE_KEYBYTES ;


    public static int PAKE_SENDC0 = ID_BYTES + KyberParams.KYBER_POLYBYTES512 + SEED_BYTES ;

}
