# Supplementary material for: Password authenticated key exchange-based on Kyber for mobile devices
Source: PeerJ Comput Sci. 2024 Mar 29;10:e1960. doi: 10.7717/peerj-cs.1960 (PMC11042030; doi:10.7717/peerj-cs.1960)
Supplement: Supplemental Information 1 [file peerj-cs-10-1960-s001.zip › kyberPAKE-raw-data/Kyber-PAKE-Java/Kyber-PAKE-Mobile-main/KyberPake/src/main/java/com/sak/kyberpake/Sources/kyber/KyberUniformRandom.java]

package com.sak.kyberpake.Sources.kyber;

public final class KyberUniformRandom {
    private short[] uniformR;
    private int uniformI = 0;
    public KyberUniformRandom() {
    }
    public void setUniformR(short[] uniformR) {
        this.uniformR = uniformR;
    }
    public void setUniformI(int uniformI) {
        this.uniformI = uniformI;
    }
    public int getUniformI() {
        return uniformI;
    }
    public short[] getUniformR() {
        return uniformR;
    }

}
