# Supplementary material for: Password authenticated key exchange-based on Kyber for mobile devices
Source: PeerJ Comput Sci. 2024 Mar 29;10:e1960. doi: 10.7717/peerj-cs.1960 (PMC11042030; doi:10.7717/peerj-cs.1960)
Supplement: Supplemental Information 1 [file peerj-cs-10-1960-s001.zip › kyberPAKE-raw-data/Kyber-PAKE-Java/Kyber-PAKE-Mobile-main/KyberPake/src/main/java/com/sak/kyberpake/Sources/kyber/UnpackedCipherText.java]

package com.sak.kyberpake.Sources.kyber;


final class UnpackedCipherText {

    private short[][] bp;
    private short[] v;

    public UnpackedCipherText() {

    }
    public short[][] getBp() {
        return bp;
    }

    public void setBp(short[][] bp) {
        this.bp = bp;
    }

    public short[] getV() {
        return v;
    }
    public void setV(short[] v) {
        this.v = v;
    }

}
