# Supplementary material for: Password authenticated key exchange-based on Kyber for mobile devices
Source: PeerJ Comput Sci. 2024 Mar 29;10:e1960. doi: 10.7717/peerj-cs.1960 (PMC11042030; doi:10.7717/peerj-cs.1960)
Supplement: Supplemental Information 1 [file peerj-cs-10-1960-s001.zip › kyberPAKE-raw-data/Kyber-PAKE-Java/Kyber-PAKE-Mobile-main/KyberPake/src/main/java/com/sak/kyberpake/Sources/kyber/UnpackedPublicKey.java]

package com.sak.kyberpake.Sources.kyber;


final class UnpackedPublicKey {

    private short[][] publicKeyPolyvec;
    private byte[] seed;

    public UnpackedPublicKey() {

    }


    public short[][] getPublicKeyPolyvec() {
        return publicKeyPolyvec;
    }

    public void setPublicKeyPolyvec(short[][] publicKeyPolyvec) {
        this.publicKeyPolyvec = publicKeyPolyvec;
    }
    public byte[] getSeed() {
        return seed;
    }
    public void setSeed(byte[] seed) {
        this.seed = seed;
    }

}
