# Supplementary material for: Password authenticated key exchange-based on Kyber for mobile devices
Source: PeerJ Comput Sci. 2024 Mar 29;10:e1960. doi: 10.7717/peerj-cs.1960 (PMC11042030; doi:10.7717/peerj-cs.1960)
Supplement: Supplemental Information 1 [file peerj-cs-10-1960-s001.zip › kyberPAKE-raw-data/Kyber-PAKE-Java/Kyber-PAKE-Mobile-main/KyberPake/src/main/java/com/sak/kyberpake/Sources/Util.java]

package com.sak.kyberpake.Sources;

public final class Util {

    public static int constantTimeCompare(byte[] x, byte[] y) {
        if (x.length != y.length) {
            return 0;
        }

        byte v = 0;

        for (int i = 0; i < x.length; i++) {
            v = (byte) ((int) (v & 0xFF) | ((int) (x[i] & 0xFF) ^ (int) (y[i] & 0xFF)));
        }
        return Byte.compare(v, (byte) 0);
    }
}
