# Supplementary material for: Password authenticated key exchange-based on Kyber for mobile devices
Source: PeerJ Comput Sci. 2024 Mar 29;10:e1960. doi: 10.7717/peerj-cs.1960 (PMC11042030; doi:10.7717/peerj-cs.1960)
Supplement: Supplemental Information 1 [file peerj-cs-10-1960-s001.zip › kyberPAKE-raw-data/Kyber-PAKE-Java/Kyber-PAKE-Mobile-main/KyberPake/src/test/java/com/sak/kyberpake/ExampleUnitTest.java]

package com.sak.kyberpake;

import org.junit.Test;

import static org.junit.Assert.*;

/**
 * Example local unit test, which will execute on the development machine (host).
 *
 * @see <a href="http://d.android.com/tools/testing">Testing documentation</a>
 */
public class ExampleUnitTest {
    @Test
    public void addition_isCorrect() {
        assertEquals(4, 2 + 2);
    }
}
