# Supplementary material for: Password authenticated key exchange-based on Kyber for mobile devices
Source: PeerJ Comput Sci. 2024 Mar 29;10:e1960. doi: 10.7717/peerj-cs.1960 (PMC11042030; doi:10.7717/peerj-cs.1960)
Supplement: Supplemental Information 1 [file peerj-cs-10-1960-s001.zip › kyberPAKE-raw-data/Kyber-PAKE-Java/Kyber-PAKE-Mobile-main/settings.gradle]

pluginManagement {
    repositories {
        gradlePluginPortal()
        google()
        mavenCentral()
        maven { url 'https://jitpack.io' }
    }
}
dependencyResolutionManagement {
    repositoriesMode.set(RepositoriesMode.FAIL_ON_PROJECT_REPOS)
    repositories {
        google()
        mavenCentral()
        maven { url 'https://jitpack.io' }
    }
}
rootProject.name = "PQCLibary"
include ':app'
include ':KyberPake'
